# Supplementary material for: Single-Cell Transcriptomic Profiling Uncovers a Metastasis-Associated MUCL3+ Signet-Ring Cell Subpopulation in Gastric Cancer
Source: Cells. 2026 May 8;15(10):857. doi: 10.3390/cells15100857 (PMC13204890; doi:10.3390/cells15100857)
Supplement: Supplementary file 1 [file cells-15-00857-s001.zip]

Archive with 1 entries (1 files):
- cells-4238189-supplementary.pdf
